# Supplementary material for: Quinolin-3-amine
Source: Acta Crystallogr Sect E Struct Rep Online. 2012 Oct 20;68(Pt 11):o3155. doi: 10.1107/S1600536812042626 (PMC3515251; doi:10.1107/S1600536812042626)
Supplement: Supplementary file 1 [file e-68-o3155-sup1.cif]

##############################################################################
#                                                                            #
# This CIF contains the data in a paper accepted for publication in          #
# Acta Crystallographica Section E. It conforms to the requirements of       #
# Notes for Authors for Acta Crystallographica Section E, and has been       #
# peer reviewed under the auspices of the IUCr Commission on Journals.       #
#                                                                            #
# Full details of the Crystallographic Information File format               #
# are given in the paper "The Crystallographic Information File (CIF):       #
# a New Standard Archive File for Crystallography" by S. R. Hall, F. H.      #
# Allen and I. D. Brown [Acta Cryst. (1991), A47, 655-685].                  #
#                                                                            #
# The current version of the core CIF dictionary is obtainable from          #
# ftp://ftp.iucr.org/pub/cif_core.dic.                                       #
#                                                                            #
# Software is freely available for graphical display of the structure(s)     #
# in this CIF. For information consult the CIF software page                 #
# http://www.iucr.org/resources/cif/software.                                #
#                                                                            #
# This file may be used for bona fide research purposes within the           #
# scientific community so long as proper attribution is given to the journal # 
# article from which it was obtained.                                        #
#                                                                            #
##############################################################################
data_I
_audit_creation_method     SHELXL-97
_chemical_name_systematic
;
Quinolin-3-amine
;
_chemical_name_common
;
3-Aminoquinoline
;
_chemical_formula_moiety     'C9 H8 N2'
_chemical_formula_sum     'C9 H8 N2'
_chemical_formula_iupac     'C9 H8 N2'
_chemical_formula_weight     144.17
_chemical_melting_point     ?
_chemical_melting_point_gt     366
_chemical_melting_point_lt     368
_symmetry_cell_setting     orthorhombic
_symmetry_space_group_name_H-M     'P 21 21 21 '
_symmetry_space_group_name_Hall     'P 2ac 2ab'
loop_
    _symmetry_equiv_pos_as_xyz
    'x, y, z'
    '-x+1/2, -y, z+1/2'
    'x+1/2, -y+1/2, -z'
    '-x, y+1/2, -z+1/2'
_cell_length_a     7.6223(3)
_cell_length_b     7.6289(3)
_cell_length_c     12.6967(4)
_cell_angle_alpha     90.00
_cell_angle_beta     90.00
_cell_angle_gamma     90.00
_cell_volume     738.31(5)
_cell_formula_units_Z     4
_cell_measurement_reflns_used     5242
_cell_measurement_theta_min     2.67
_cell_measurement_theta_max     28.27
_cell_measurement_temperature     200(2)
_exptl_crystal_description     'block'
_exptl_crystal_colour     'colourless'
_exptl_crystal_size_max     0.55
_exptl_crystal_size_mid     0.52
_exptl_crystal_size_min     0.15
_exptl_crystal_density_diffrn     1.297
_exptl_crystal_density_meas     ?
_exptl_crystal_density_method     'not measured'
_exptl_crystal_F_000     304
_exptl_absorpt_coefficient_mu     0.080
_exptl_absorpt_correction_type     multi-scan
_exptl_absorpt_process_details
;
(SADABS; Bruker, 2008)
;
_exptl_absorpt_correction_T_min     0.9502
_exptl_absorpt_correction_T_max     0.9884
_exptl_special_details     ?
_diffrn_ambient_temperature     200(2)
_diffrn_radiation_type     MoK\a
_diffrn_radiation_wavelength     0.71073
_diffrn_radiation_source     'fine-focus sealed tube'
_diffrn_radiation_monochromator     graphite
_diffrn_measurement_device_type     'Bruker APEXII CCD'
_diffrn_measurement_device     ?
_diffrn_measurement_method     '\f and \w scans'
_diffrn_reflns_number     6898
_diffrn_reflns_av_R_equivalents     0.0132
_diffrn_reflns_av_sigmaI/netI     0.0090
_diffrn_reflns_theta_min     3.12
_diffrn_reflns_theta_max     28.27
_diffrn_reflns_theta_full     28.27
_diffrn_measured_fraction_theta_max     0.991
_diffrn_measured_fraction_theta_full     0.991
_diffrn_reflns_limit_h_min     -6
_diffrn_reflns_limit_h_max     10
_diffrn_reflns_limit_k_min     -9
_diffrn_reflns_limit_k_max     10
_diffrn_reflns_limit_l_min     -16
_diffrn_reflns_limit_l_max     16
_refine_special_details
;
Due to the absence of a strong anomalous scatterer, the Flack parameter is
meaningless. Thus, Friedel opposites (737 pairs) have been merged and the item
was removed from the CIF.
;
_reflns_number_total     1077
_reflns_number_gt     1015
_reflns_threshold_expression     >2sigma(I)
_refine_ls_structure_factor_coef     Fsqd
_refine_ls_matrix_type     full
_refine_ls_R_factor_all     0.0344
_refine_ls_R_factor_gt     0.0323
_refine_ls_wR_factor_gt     0.0882
_refine_ls_wR_factor_ref     0.0912
_refine_ls_goodness_of_fit_ref     1.030
_refine_ls_restrained_S_all     1.030
_refine_ls_number_reflns     1077
_refine_ls_number_parameters     108
_refine_ls_number_restraints     0
_refine_ls_hydrogen_treatment     mixed
_refine_ls_weighting_scheme     calc
_refine_ls_weighting_details
         'calc w=1/[\s^2^(Fo^2^)+(0.0591P)^2^+0.1011P] where P=(Fo^2^+2Fc^2^)/3'
_atom_sites_solution_hydrogens     geom
_atom_sites_solution_primary     direct
_atom_sites_solution_secondary     difmap
_refine_ls_shift/su_max     0.000
_refine_ls_shift/su_mean     0.000
_refine_diff_density_max     0.226
_refine_diff_density_min     -0.202
_refine_ls_extinction_method     none
_refine_ls_extinction_coef     ?
loop_
    _atom_type_symbol
    _atom_type_description
    _atom_type_scat_dispersion_real
    _atom_type_scat_dispersion_imag
    _atom_type_scat_source
    'C' 'C' 0.0033 0.0016
                         'International Tables Vol C Tables 4.2.6.8 and 6.1.1.4'
    'H' 'H' 0.0000 0.0000
                         'International Tables Vol C Tables 4.2.6.8 and 6.1.1.4'
    'N' 'N' 0.0061 0.0033
                         'International Tables Vol C Tables 4.2.6.8 and 6.1.1.4'
_computing_data_collection     'APEX2 (Bruker, 2010)'
_computing_cell_refinement     'SAINT (Bruker, 2010)'
_computing_data_reduction     'SAINT (Bruker, 2010)'
_computing_structure_solution     'SHELXS97 (Sheldrick, 2008)'
_computing_structure_refinement     'SHELXL97 (Sheldrick, 2008)'
_computing_molecular_graphics
     'ORTEPIII (Farrugia, 1997) and <i>Mercury</i> (Macrae <i>et al.</i>, 2008)'
_computing_publication_material
                            'SHELXL97 (Sheldrick, 2008) and PLATON (Spek, 2009)'
loop_
    _atom_site_type_symbol
    _atom_site_label
    _atom_site_fract_x
    _atom_site_fract_y
    _atom_site_fract_z
    _atom_site_U_iso_or_equiv
    _atom_site_adp_type
    _atom_site_calc_flag
    _atom_site_refinement_flags
    _atom_site_occupancy
    _atom_site_symmetry_multiplicity
    _atom_site_disorder_assembly
    _atom_site_disorder_group
    N N1 0.25487(15) 0.26319(16) 0.38612(8) 0.0280(3) Uani d . 1 1 . .
    N N2 -0.18546(17) 0.08305(19) 0.39280(11) 0.0359(3) Uani d . 1 1 . .
    H H2A -0.258(3) 0.023(3) 0.3568(15) 0.056(6) Uiso d . 1 1 . .
    H H2B -0.198(2) 0.098(3) 0.4628(17) 0.043(5) Uiso d . 1 1 . .
    C C1 0.30327(17) 0.23241(17) 0.28353(9) 0.0249(3) Uani d . 1 1 . .
    C C2 0.09884(17) 0.21121(18) 0.41581(9) 0.0277(3) Uani d . 1 1 . .
    H H2 0.0663 0.2323 0.4869 0.033 Uiso calc R 1 1 . .
    C C3 -0.02593(17) 0.12565(16) 0.35016(9) 0.0253(3) Uani d . 1 1 . .
    C C4 0.02155(18) 0.09412(17) 0.24707(10) 0.0265(3) Uani d . 1 1 . .
    H H4 -0.0576 0.0376 0.2003 0.032 Uiso calc R 1 1 . .
    C C5 0.18933(16) 0.14693(17) 0.21189(9) 0.0244(3) Uani d . 1 1 . .
    C C6 0.24840(19) 0.11883(19) 0.10713(10) 0.0299(3) Uani d . 1 1 . .
    H H6 0.1743 0.0609 0.0580 0.036 Uiso calc R 1 1 . .
    C C7 0.4113(2) 0.17449(19) 0.07635(10) 0.0344(3) Uani d . 1 1 . .
    H H7 0.4488 0.1553 0.0059 0.041 Uiso calc R 1 1 . .
    C C8 0.52397(19) 0.2599(2) 0.14793(11) 0.0353(3) Uani d . 1 1 . .
    H H8 0.6366 0.2982 0.1256 0.042 Uiso calc R 1 1 . .
    C C9 0.47097(17) 0.28794(19) 0.25005(11) 0.0313(3) Uani d . 1 1 . .
    H H9 0.5474 0.3448 0.2982 0.038 Uiso calc R 1 1 . .
loop_
    _atom_site_aniso_label
    _atom_site_aniso_U_11
    _atom_site_aniso_U_22
    _atom_site_aniso_U_33
    _atom_site_aniso_U_12
    _atom_site_aniso_U_13
    _atom_site_aniso_U_23
    N1 0.0323(5) 0.0323(6) 0.0193(5) -0.0026(5) -0.0030(4) -0.0003(4)
    N2 0.0318(6) 0.0443(7) 0.0316(6) -0.0081(5) 0.0052(5) -0.0086(6)
    C1 0.0277(6) 0.0263(6) 0.0207(5) 0.0017(5) -0.0018(5) 0.0009(5)
    C2 0.0340(6) 0.0299(6) 0.0191(5) -0.0004(5) -0.0012(5) -0.0007(5)
    C3 0.0279(6) 0.0238(5) 0.0243(6) 0.0009(5) -0.0004(5) -0.0006(5)
    C4 0.0306(6) 0.0264(6) 0.0226(5) -0.0013(5) -0.0021(5) -0.0045(5)
    C5 0.0303(6) 0.0228(6) 0.0202(5) 0.0027(5) -0.0006(5) -0.0003(5)
    C6 0.0382(7) 0.0298(6) 0.0218(6) 0.0032(5) 0.0015(5) -0.0037(5)
    C7 0.0430(7) 0.0348(7) 0.0254(5) 0.0059(6) 0.0084(6) -0.0008(5)
    C8 0.0320(6) 0.0389(7) 0.0350(7) 0.0010(6) 0.0070(6) 0.0052(6)
    C9 0.0294(7) 0.0347(7) 0.0298(6) -0.0008(5) -0.0009(5) 0.0008(6)
_geom_special_details
;
;
loop_
    _geom_bond_atom_site_label_1
    _geom_bond_atom_site_label_2
    _geom_bond_site_symmetry_2
    _geom_bond_distance
    _geom_bond_publ_flag
    N1 C2 . 1.3091(17) ?
    N1 C1 . 1.3740(16) ?
    N2 C3 . 1.3701(17) ?
    N2 H2A . 0.85(2) ?
    N2 H2B . 0.90(2) ?
    C1 C9 . 1.4122(18) ?
    C1 C5 . 1.4167(17) ?
    C2 C3 . 1.4231(17) ?
    C2 H2 . 0.9500 ?
    C3 C4 . 1.3792(17) ?
    C4 C5 . 1.4133(18) ?
    C4 H4 . 0.9500 ?
    C5 C6 . 1.4205(17) ?
    C6 C7 . 1.369(2) ?
    C6 H6 . 0.9500 ?
    C7 C8 . 1.410(2) ?
    C7 H7 . 0.9500 ?
    C8 C9 . 1.375(2) ?
    C8 H8 . 0.9500 ?
    C9 H9 . 0.9500 ?
loop_
    _geom_angle_atom_site_label_1
    _geom_angle_atom_site_label_2
    _geom_angle_atom_site_label_3
    _geom_angle_site_symmetry_1
    _geom_angle_site_symmetry_3
    _geom_angle
    _geom_angle_publ_flag
    C2 N1 C1 . . 117.72(11) ?
    C3 N2 H2A . . 119.4(14) ?
    C3 N2 H2B . . 116.8(12) ?
    H2A N2 H2B . . 122.1(18) ?
    N1 C1 C9 . . 118.50(12) ?
    N1 C1 C5 . . 121.52(12) ?
    C9 C1 C5 . . 119.98(11) ?
    N1 C2 C3 . . 125.27(11) ?
    N1 C2 H2 . . 117.4 ?
    C3 C2 H2 . . 117.4 ?
    N2 C3 C4 . . 124.50(12) ?
    N2 C3 C2 . . 118.07(11) ?
    C4 C3 C2 . . 117.42(12) ?
    C3 C4 C5 . . 119.19(12) ?
    C3 C4 H4 . . 120.4 ?
    C5 C4 H4 . . 120.4 ?
    C4 C5 C1 . . 118.88(11) ?
    C4 C5 C6 . . 122.66(12) ?
    C1 C5 C6 . . 118.45(12) ?
    C7 C6 C5 . . 120.52(13) ?
    C7 C6 H6 . . 119.7 ?
    C5 C6 H6 . . 119.7 ?
    C6 C7 C8 . . 120.78(12) ?
    C6 C7 H7 . . 119.6 ?
    C8 C7 H7 . . 119.6 ?
    C9 C8 C7 . . 120.04(13) ?
    C9 C8 H8 . . 120.0 ?
    C7 C8 H8 . . 120.0 ?
    C8 C9 C1 . . 120.22(13) ?
    C8 C9 H9 . . 119.9 ?
    C1 C9 H9 . . 119.9 ?
loop_
    _geom_torsion_atom_site_label_1
    _geom_torsion_atom_site_label_2
    _geom_torsion_atom_site_label_3
    _geom_torsion_atom_site_label_4
    _geom_torsion_site_symmetry_1
    _geom_torsion_site_symmetry_2
    _geom_torsion_site_symmetry_3
    _geom_torsion_site_symmetry_4
    _geom_torsion
    _geom_torsion_publ_flag
    C2 N1 C1 C9 . . . . 179.86(12) ?
    C2 N1 C1 C5 . . . . -0.20(19) ?
    C1 N1 C2 C3 . . . . -0.3(2) ?
    N1 C2 C3 N2 . . . . -178.55(13) ?
    N1 C2 C3 C4 . . . . 0.3(2) ?
    N2 C3 C4 C5 . . . . 178.95(12) ?
    C2 C3 C4 C5 . . . . 0.15(18) ?
    C3 C4 C5 C1 . . . . -0.61(18) ?
    C3 C4 C5 C6 . . . . 179.80(12) ?
    N1 C1 C5 C4 . . . . 0.66(18) ?
    C9 C1 C5 C4 . . . . -179.41(11) ?
    N1 C1 C5 C6 . . . . -179.74(12) ?
    C9 C1 C5 C6 . . . . 0.20(18) ?
    C4 C5 C6 C7 . . . . 179.12(12) ?
    C1 C5 C6 C7 . . . . -0.5(2) ?
    C5 C6 C7 C8 . . . . 0.3(2) ?
    C6 C7 C8 C9 . . . . 0.1(2) ?
    C7 C8 C9 C1 . . . . -0.4(2) ?
    N1 C1 C9 C8 . . . . -179.82(13) ?
    C5 C1 C9 C8 . . . . 0.2(2) ?
loop_
    _geom_hbond_atom_site_label_D
    _geom_hbond_atom_site_label_H
    _geom_hbond_atom_site_label_A
    _geom_hbond_site_symmetry_A
    _geom_hbond_distance_DH
    _geom_hbond_distance_HA
    _geom_hbond_distance_DA
    _geom_hbond_angle_DHA
    N2 H2B N1 3_456 0.90(2) 2.22(2) 3.0761(17) 158.2(18)
    N2 H2A Cg 4_545 0.85(2) 2.60(2) 3.3101(15) 142.3(19)
_iucr_refine_instructions_details
;
TITL ca071_s in P2(1)2(1)2(1)
CELL  0.71073    7.6223    7.6289   12.6967    90.000    90.000    90.000
ZERR        4    0.0003    0.0003    0.0004     0.000     0.000     0.000
LATT  -1
SYMM     0.50000 - X ,            - Y ,    0.50000 + Z
SYMM     0.50000 + X ,    0.50000 - Y ,            - Z
SYMM             - X ,    0.50000 + Y ,    0.50000 - Z
SFAC  C  H  N
UNIT  36 32 8
ACTA
BOND $H
CONF
HTAB
TEMP -73
MERG 3
OMIT 4   0   6
EQIV $1 -1/2+x,1/2-y,1-z
HTAB N2 N1_$1
MPLA C1 C2 C3 C4 C5 C6 C7 C8 C9 N1
MPLA N2 H2A H2B
FMAP 2
L.S. 10
PLAN -5
WGHT    0.059100    0.101100
FVAR       0.57177
N1    3    0.254866    0.263194    0.386122    11.00000    0.03227    0.03232 =
         0.01929   -0.00029   -0.00304   -0.00258
N2    3   -0.185460    0.083049    0.392796    11.00000    0.03183    0.04432 =
         0.03158   -0.00859    0.00522   -0.00806
H2A   2   -0.257882    0.023141    0.356761    11.00000    0.05578
H2B   2   -0.197581    0.097734    0.462793    11.00000    0.04331
C1    1    0.303270    0.232415    0.283533    11.00000    0.02774    0.02631 =
         0.02071    0.00089   -0.00181    0.00167
C2    1    0.098837    0.211210    0.415810    11.00000    0.03405    0.02985 =
         0.01909   -0.00072   -0.00124   -0.00045
AFIX  43
H2    2    0.066272    0.232306    0.486912    11.00000   -1.20000
AFIX   0
C3    1   -0.025930    0.125646    0.350162    11.00000    0.02791    0.02377 =
         0.02431   -0.00057   -0.00036    0.00092
C4    1    0.021549    0.094122    0.247067    11.00000    0.03060    0.02639 =
         0.02264   -0.00450   -0.00210   -0.00126
AFIX  43
H4    2   -0.057561    0.037599    0.200275    11.00000   -1.20000
AFIX   0
C5    1    0.189327    0.146934    0.211886    11.00000    0.03033    0.02275 =
         0.02021   -0.00034   -0.00058    0.00266
C6    1    0.248396    0.118825    0.107127    11.00000    0.03822    0.02975 =
         0.02178   -0.00371    0.00151    0.00315
AFIX  43
H6    2    0.174294    0.060945    0.058036    11.00000   -1.20000
AFIX   0
C7    1    0.411266    0.174486    0.076351    11.00000    0.04297    0.03480 =
         0.02539   -0.00078    0.00838    0.00587
AFIX  43
H7    2    0.448814    0.155323    0.005940    11.00000   -1.20000
AFIX   0
C8    1    0.523966    0.259932    0.147929    11.00000    0.03195    0.03886 =
         0.03498    0.00516    0.00701    0.00098
AFIX  43
H8    2    0.636581    0.298160    0.125565    11.00000   -1.20000
AFIX   0
C9    1    0.470974    0.287944    0.250045    11.00000    0.02943    0.03468 =
         0.02979    0.00083   -0.00092   -0.00081
AFIX  43
H9    2    0.547423    0.344846    0.298244    11.00000   -1.20000
HKLF 4
REM  ca071_s in P2(1)2(1)2(1)
REM R1 =  0.0323 for   1015 Fo > 4sig(Fo)  and  0.0344 for all   1077 data
REM    108 parameters refined using      0 restraints
END
;
data_global
_journal_date_recd_electronic     2012-10-06
_journal_date_accepted     2012-10-11
_journal_name_full     'Acta Crystallographica, Section E'
_journal_year     2012
_journal_volume     68
_journal_issue     11
_journal_page_first     o3155
_journal_page_last     o3155
_journal_paper_category     QO
_journal_paper_doi     10.1107/S1600536812042626
_journal_coeditor_code     CV5347
_publ_contact_author_name     'Dr Richard Betz'
_publ_contact_author_address
;
Department of Chemistry
Nelson Mandela Metropolitan University
Summerstrand Campus (South)
University Way
Summerstrand
PO Box 77000
Port Elizabeth
6031
South Africa
;
_publ_contact_author_email     'richard.betz@webmail.co.za'
_publ_contact_author_fax     '+27-41-504-4236'
_publ_contact_author_phone     '+27-41-504-4285'
_publ_section_title
;
Quinolin-3-amine
;
loop_
    _publ_author_name
    _publ_author_address
    'Islor, Arun M.'
;
National Institute of Technology-Karnataka
Department of Chemistry
Organic Chemistry Laboratory
Surathkal
Mangalore 575 025
India
;
    'Chandrakantha, B.'
;
Manipal Institute of Technology
Department of Chemistry
Manipal 576 104
India
;
    'Shetty, Prakash'
;
Manipal Institute of Technology
Department of Chemistry
Manipal 576 104
India
;
    'Gerber, Thomas'
;
Nelson Mandela Metropolitan University
Summerstrand Campus
Department of Chemistry
University Way
Summerstrand
PO Box 77000
Port Elizabeth
6031
South Africa
;
    'Hosten, Eric'
;
Nelson Mandela Metropolitan University
Summerstrand Campus
Department of Chemistry
University Way
Summerstrand
PO Box 77000
Port Elizabeth
6031
South Africa
;
    'Betz, Richard'
;
Nelson Mandela Metropolitan University
Summerstrand Campus
Department of Chemistry
University Way
Summerstrand
PO Box 77000
Port Elizabeth
6031
South Africa
;
