# Supplementary material for: Quinolin-3-amine
Source: Acta Crystallogr Sect E Struct Rep Online. 2012 Oct 20;68(Pt 11):o3155. doi: 10.1107/S1600536812042626 (PMC3515251; doi:10.1107/S1600536812042626)
Supplement: Supplementary file 3 [file e-68-o3155-Isup3.hkl]

# 
# h,k,l, Fc-squared, Fo-squared, sigma(Fo-squared) and status flag 
# 
data_I
_shelx_title ' ca071_s in P2(1)2(1)2(1)' 
_shelx_refln_list_code          4 
_shelx_F_calc_maximum       57.20 
_exptl_crystal_F_000       304.00 
_reflns_d_resolution_high  0.7504 
 
loop_ 
 _symmetry_equiv_pos_as_xyz 
 'x, y, z' 
 '-x+1/2, -y, z+1/2' 
 'x+1/2, -y+1/2, -z' 
 '-x, y+1/2, -z+1/2' 
 
_cell_length_a     7.6223 
_cell_length_b     7.6289 
_cell_length_c    12.6967 
_cell_angle_alpha  90.000 
_cell_angle_beta   90.000 
_cell_angle_gamma  90.000 
 
_shelx_F_squared_multiplier     1.000 
 
loop_ 
 _refln_index_h 
 _refln_index_k 
 _refln_index_l 
 _refln_F_squared_calc 
 _refln_F_squared_meas 
 _refln_F_squared_sigma 
 _refln_observed_status 
   2   0   0        1.59        0.38      0.09 o 
   4   0   0     1778.46     1836.37     15.32 o 
   6   0   0        8.27        8.33      0.35 o 
   8   0   0        0.06       -0.04      0.24 o 
  10   0   0       17.50       21.41      0.61 o 
   1   1   0      142.11      144.78      0.74 o 
   2   1   0       31.04       34.38      0.27 o 
   3   1   0        9.66        9.05      0.08 o 
   4   1   0       45.18       45.29      0.28 o 
   5   1   0       22.27       23.90      0.31 o 
   6   1   0       79.22       74.03      0.71 o 
   7   1   0       37.33       35.30      0.46 o 
   8   1   0        0.12        0.02      0.15 o 
   9   1   0        0.00        0.18      0.19 o 
  10   1   0        0.05        0.08      0.29 o 
   1   2   0     2766.58     2635.98     42.82 o 
   2   2   0       57.54       50.14      0.27 o 
   3   2   0        6.05        7.55      0.09 o 
   4   2   0      151.38      175.77      0.93 o 
   5   2   0      605.69      610.84      3.78 o 
   6   2   0       52.13       51.94      0.99 o 
   7   2   0        9.62        9.85      0.26 o 
   8   2   0        4.42        3.93      0.26 o 
   9   2   0        0.14       -0.12      0.16 o 
   1   3   0      981.86      984.51      6.33 o 
   2   3   0       62.31       52.84      0.32 o 
   3   3   0       22.72       21.28      0.16 o 
   4   3   0       29.64       27.64      0.25 o 
   5   3   0        3.15        1.70      0.10 o 
   6   3   0       24.38       25.31      0.35 o 
   7   3   0       22.27       23.01      0.41 o 
   8   3   0        0.55        0.56      0.16 o 
   9   3   0       52.43       62.20      0.73 o 
   0   4   0        7.97        8.14      0.42 o 
   1   4   0        3.88        3.46      0.13 o 
   2   4   0        0.89        0.84      0.06 o 
   3   4   0       52.44       50.44      0.39 o 
   4   4   0        1.34        0.93      0.09 o 
   5   4   0       16.44       13.99      0.24 o 
   6   4   0       24.88       26.55      0.29 o 
   7   4   0        3.87        3.47      0.15 o 
   8   4   0        2.02        2.51      0.19 o 
   9   4   0        1.07        0.94      0.20 o 
   1   5   0       34.15       33.54      0.31 o 
   2   5   0        4.48        5.24      0.14 o 
   3   5   0      116.53      120.94      0.76 o 
   4   5   0      401.46      410.78      2.59 o 
   5   5   0       62.20       61.58      0.56 o 
   6   5   0       19.51       18.51      0.25 o 
   7   5   0        0.91        1.11      0.13 o 
   8   5   0        6.45        8.75      0.47 o 
   0   6   0      351.68      356.10      5.52 o 
   1   6   0        0.19        0.02      0.10 o 
   2   6   0       11.33        9.35      0.19 o 
   3   6   0        7.14        6.63      0.19 o 
   4   6   0      176.32      178.63      1.72 o 
   5   6   0       80.81       82.86      0.76 o 
   6   6   0       18.34       17.74      0.38 o 
   7   6   0        2.19        2.76      0.24 o 
   8   6   0        4.39        5.00      0.26 o 
   1   7   0       42.15       42.68      0.60 o 
   2   7   0        0.00       -0.11      0.11 o 
   3   7   0       81.79       83.88      1.26 o 
   4   7   0       83.99       86.42      1.20 o 
   5   7   0        0.38        0.43      0.28 o 
   6   7   0        4.22        3.63      0.28 o 
   7   7   0        0.35        0.11      0.23 o 
   0   8   0      110.70      112.26      2.14 o 
   1   8   0      112.23      111.72      3.07 o 
   2   8   0       18.86       18.94      0.49 o 
   3   8   0       57.76       60.11      0.95 o 
   4   8   0      121.38      125.50      1.65 o 
   5   8   0        4.40        3.88      0.40 o 
   6   8   0        1.54        0.89      0.31 o 
   1   9   0        1.53        1.35      0.26 o 
   2   9   0        1.07        1.14      0.26 o 
   3   9   0        2.48        1.96      0.29 o 
   4   9   0        9.21       10.19      0.61 o 
   0  10   0        0.00        0.12      0.37 o 
   1  10   0       31.19       29.03      0.69 o 
   1   0   1       43.23       40.60      0.23 o 
   2   0   1        4.03        2.84      0.07 o 
   3   0   1       99.51       97.75      0.52 o 
   4   0   1      637.85      682.66      3.42 o 
   5   0   1       18.41       17.42      0.18 o 
   6   0   1      202.60      191.37      1.38 o 
   7   0   1        4.71        3.75      0.19 o 
   8   0   1       61.10       56.59      0.64 o 
   9   0   1        0.54        0.51      0.18 o 
  10   0   1        5.39        7.07      0.33 o 
   0   1   1      228.51      214.03      1.17 o 
   2   1   1      299.17      295.29      1.00 o 
   3   1   1      205.25      207.73      0.73 o 
   4   1   1        4.33        4.67      0.07 o 
   5   1   1       77.82       89.87      0.42 o 
   6   1   1        3.57        3.12      0.10 o 
   7   1   1        6.49        6.39      0.20 o 
   8   1   1        0.96        0.58      0.12 o 
   9   1   1        6.08        6.43      0.20 o 
  10   1   1        1.84        2.26      0.19 o 
   1   2   1     3272.29     3044.93     31.51 o 
   2   2   1      371.60      372.58      1.34 o 
   3   2   1      143.92      148.37      0.52 o 
   4   2   1      114.32      126.87      0.51 o 
   5   2   1      357.61      352.16      1.92 o 
   6   2   1       49.07       45.74      0.33 o 
   7   2   1        8.17        7.45      0.18 o 
   8   2   1       20.01       20.14      0.25 o 
   9   2   1        1.18        1.07      0.13 o 
   0   3   1       42.05       46.88      0.44 o 
   1   3   1      917.27      902.34      4.29 o 
   2   3   1      336.52      365.30      1.41 o 
   3   3   1       39.80       40.74      0.19 o 
   4   3   1       24.35       23.04      0.16 o 
   5   3   1       52.31       49.76      0.28 o 
   6   3   1      182.27      185.28      1.25 o 
   7   3   1        5.37        5.05      0.13 o 
   8   3   1       24.46       25.08      0.29 o 
   9   3   1       16.63       18.20      0.31 o 
   0   4   1      154.74      142.68      1.99 o 
   1   4   1      851.02      896.57      4.34 o 
   2   4   1      127.40      132.74      0.62 o 
   3   4   1       21.50       21.95      0.15 o 
   4   4   1      145.51      133.91      1.08 o 
   5   4   1      551.89      555.57      3.21 o 
   6   4   1       26.83       27.41      0.21 o 
   7   4   1        3.66        3.37      0.11 o 
   8   4   1        8.83       10.96      0.23 o 
   9   4   1        2.62        3.35      0.18 o 
   0   5   1      247.74      251.47      1.66 o 
   1   5   1        4.48        5.09      0.11 o 
   2   5   1      233.35      242.33      1.16 o 
   3   5   1        1.54        1.43      0.08 o 
   4   5   1        3.91        4.05      0.10 o 
   5   5   1      120.57      121.86      0.60 o 
   6   5   1       48.04       47.70      0.32 o 
   7   5   1        4.85        5.31      0.13 o 
   8   5   1        0.98        1.29      0.14 o 
   0   6   1      235.32      245.54      1.80 o 
   1   6   1       32.57       34.41      0.24 o 
   2   6   1       84.24       86.49      0.51 o 
   3   6   1       20.76       21.03      0.18 o 
   4   6   1      169.23      170.85      1.04 o 
   5   6   1       29.10       28.97      0.30 o 
   6   6   1       24.08       23.02      0.33 o 
   7   6   1        4.50        4.33      0.19 o 
   8   6   1        8.11        9.29      0.30 o 
   0   7   1       36.10       34.51      0.63 o 
   1   7   1       22.33       22.13      0.31 o 
   2   7   1        2.83        2.75      0.10 o 
   3   7   1       81.24       86.94      0.68 o 
   4   7   1      158.87      161.88      1.40 o 
   5   7   1        5.13        4.79      0.30 o 
   6   7   1        2.47        2.62      0.18 o 
   7   7   1        7.30        8.82      0.25 o 
   0   8   1        0.07        0.11      0.20 o 
   1   8   1        4.69        4.23      0.27 o 
   2   8   1       12.38       12.46      0.29 o 
   3   8   1       42.11       43.59      0.56 o 
   4   8   1       13.37       13.27      0.67 o 
   5   8   1        2.47        2.21      0.25 o 
   6   8   1        4.29        3.55      0.24 o 
   0   9   1        1.99        2.10      0.26 o 
   1   9   1       30.31       30.07      0.47 o 
   2   9   1        0.96        0.64      0.18 o 
   3   9   1       61.88       64.83      0.75 o 
   4   9   1       23.09       23.26      0.57 o 
   0  10   1        1.51        1.39      0.29 o 
   1  10   1        4.50        4.00      0.24 o 
   1   0   2      411.28      375.97      3.10 o 
   2   0   2      508.77      511.74      2.41 o 
   3   0   2       20.94       18.86      0.16 o 
   4   0   2      626.53      685.40      3.65 o 
   5   0   2       12.32       11.65      0.14 o 
   6   0   2      329.03      326.62      2.06 o 
   7   0   2       65.96       63.88      0.84 o 
   8   0   2       13.06        9.22      0.29 o 
   9   0   2        7.68        7.42      0.30 o 
  10   0   2        4.48        4.37      0.31 o 
   0   1   2      104.69       92.29      0.51 o 
   1   1   2     2808.43     2586.60     15.66 o 
   2   1   2       79.09       90.40      0.33 o 
   3   1   2      252.90      286.27      1.05 o 
   4   1   2        4.54        6.13      0.07 o 
   5   1   2       32.13       27.31      0.16 o 
   6   1   2       97.62       93.32      0.50 o 
   7   1   2       39.89       40.16      0.36 o 
   8   1   2       10.16        9.76      0.21 o 
   9   1   2        2.72        2.14      0.15 o 
  10   1   2        6.74        8.30      0.33 o 
   0   2   2      241.27      248.07      1.45 o 
   1   2   2     2983.02     2823.38     19.12 o 
   2   2   2      101.72       99.62      0.43 o 
   3   2   2      371.25      385.48      1.47 o 
   4   2   2      293.85      301.10      1.20 o 
   5   2   2      139.16      137.91      0.73 o 
   6   2   2      219.04      211.34      1.27 o 
   7   2   2        3.56        4.18      0.14 o 
   8   2   2       45.82       43.07      0.41 o 
   9   2   2        7.92        7.66      0.20 o 
   0   3   2       47.78       49.48      0.31 o 
   1   3   2       63.39       62.22      0.32 o 
   2   3   2      633.46      659.51      2.74 o 
   3   3   2      337.62      364.28      1.62 o 
   4   3   2       17.29       16.86      0.12 o 
   5   3   2      145.71      136.60      0.63 o 
   6   3   2      114.74      111.68      0.63 o 
   7   3   2       19.35       17.67      0.20 o 
   8   3   2        2.60        2.09      0.10 o 
   9   3   2       12.07       13.03      0.25 o 
   0   4   2        0.17        0.39      0.07 o 
   1   4   2     1381.42     1412.47      6.69 o 
   2   4   2      289.01      288.97      1.44 o 
   3   4   2       51.58       54.67      0.35 o 
   4   4   2        5.17        6.04      0.15 o 
   5   4   2      222.82      214.61      1.00 o 
   6   4   2        1.87        1.67      0.07 o 
   7   4   2        2.48        2.57      0.11 o 
   8   4   2        5.21        5.85      0.16 o 
   9   4   2       18.70       18.40      0.31 o 
   0   5   2        6.21        5.68      0.13 o 
   1   5   2        7.17        7.58      0.12 o 
   2   5   2      117.83      118.42      0.76 o 
   3   5   2      124.91      131.42      0.83 o 
   4   5   2       35.82       37.90      0.30 o 
   5   5   2       22.49       21.81      0.22 o 
   6   5   2       30.07       28.95      0.25 o 
   7   5   2       10.63        9.91      0.20 o 
   8   5   2       16.26       18.48      0.27 o 
   0   6   2       42.35       48.69      0.61 o 
   1   6   2       39.15       43.26      0.39 o 
   2   6   2      136.41      138.76      0.79 o 
   3   6   2       48.82       49.62      0.36 o 
   4   6   2       44.01       44.65      0.39 o 
   5   6   2       47.78       48.24      0.46 o 
   6   6   2        9.36        9.26      0.21 o 
   7   6   2        6.69        6.34      0.21 o 
   8   6   2        1.57        1.98      0.20 o 
   0   7   2       76.92       77.31      1.16 o 
   1   7   2       10.60       11.16      0.24 o 
   2   7   2       23.02       22.61      0.29 o 
   3   7   2       31.28       30.57      0.34 o 
   4   7   2       27.86       28.34      0.35 o 
   5   7   2       27.05       26.91      0.40 o 
   6   7   2        0.15        0.27      0.15 o 
   7   7   2        7.60        7.67      0.25 o 
   0   8   2       34.47       35.70      0.69 o 
   1   8   2        5.28        5.07      0.23 o 
   2   8   2        0.15       -0.08      0.12 o 
   3   8   2      114.93      114.15      1.53 o 
   4   8   2        8.11        7.96      0.53 o 
   5   8   2        1.89        1.98      0.24 o 
   6   8   2        4.70        4.75      0.41 o 
   0   9   2       18.10       16.51      0.50 o 
   1   9   2        0.46        0.25      0.17 o 
   2   9   2       43.54       44.87      0.59 o 
   3   9   2       47.49       49.15      0.68 o 
   4   9   2        9.64        8.87      0.42 o 
   0  10   2        0.88        1.09      0.31 o 
   1  10   2        2.05        2.22      0.36 o 
   1   0   3       46.39       40.38      0.26 o 
   2   0   3      847.34      845.35      4.22 o 
   3   0   3      256.93      256.07      1.46 o 
   4   0   3       18.08       24.69      0.21 o 
   5   0   3       27.75       25.65      0.29 o 
   6   0   3      235.94      227.84      1.48 o 
   7   0   3        5.58        5.71      0.47 o 
   8   0   3       16.16       12.22      0.25 o 
   9   0   3        0.92        0.40      0.19 o 
   0   1   3       73.76       71.17      0.44 o 
   1   1   3       95.39       99.12      0.42 o 
   2   1   3      504.01      529.55      2.14 o 
   3   1   3       31.08       38.44      0.18 o 
   4   1   3       23.59       24.30      0.16 o 
   5   1   3       56.70       58.93      0.33 o 
   6   1   3       86.57       81.44      0.41 o 
   7   1   3      628.85      592.00      3.55 o 
   8   1   3       16.43       16.80      0.20 o 
   9   1   3        0.01        0.11      0.12 o 
   0   2   3      908.49      836.92      4.56 o 
   1   2   3      615.90      625.83      2.77 o 
   2   2   3      181.97      189.87      0.79 o 
   3   2   3      123.05      137.71      0.55 o 
   4   2   3       10.51       11.76      0.12 o 
   5   2   3       25.08       23.54      0.18 o 
   6   2   3      123.73      116.59      0.61 o 
   7   2   3       30.16       27.68      0.24 o 
   8   2   3        1.42        0.72      0.10 o 
   9   2   3        6.85        7.52      0.22 o 
   0   3   3       16.07       17.08      0.16 o 
   1   3   3      207.40      204.09      1.09 o 
   2   3   3      787.11      856.22      3.67 o 
   3   3   3      113.09      133.96      0.65 o 
   4   3   3       10.87       11.37      0.11 o 
   5   3   3        1.91        1.28      0.10 o 
   6   3   3       96.88       98.56      0.52 o 
   7   3   3        6.12        7.15      0.16 o 
   8   3   3        7.56        7.85      0.17 o 
   9   3   3        1.12        1.34      0.16 o 
   0   4   3       56.22       60.49      0.38 o 
   1   4   3      161.41      179.90      0.85 o 
   2   4   3      903.61      908.09      4.67 o 
   3   4   3        4.40        5.60      0.12 o 
   4   4   3        5.58        5.47      0.12 o 
   5   4   3        3.89        2.99      0.13 o 
   6   4   3       29.33       26.96      0.29 o 
   7   4   3        1.52        1.15      0.11 o 
   8   4   3       17.00       17.67      0.27 o 
   9   4   3        1.94        2.19      0.20 o 
   0   5   3        7.06        8.41      0.16 o 
   1   5   3       70.78       74.64      0.48 o 
   2   5   3      534.23      566.49      2.78 o 
   3   5   3       21.80       22.20      0.21 o 
   4   5   3       32.84       34.25      0.31 o 
   5   5   3       19.99       19.48      0.22 o 
   6   5   3        9.60        9.79      0.17 o 
   7   5   3        8.41        9.07      0.29 o 
   8   5   3        7.53        7.87      0.22 o 
   0   6   3       18.92       21.34      0.28 o 
   1   6   3       34.55       38.73      0.32 o 
   2   6   3      167.00      170.59      1.07 o 
   3   6   3      194.46      191.41      1.29 o 
   4   6   3       43.73       45.14      0.37 o 
   5   6   3        3.42        3.16      0.13 o 
   6   6   3       20.88       20.76      0.32 o 
   7   6   3       39.81       43.32      0.45 o 
   8   6   3        5.18        4.83      0.43 o 
   0   7   3        7.39        7.50      0.33 o 
   1   7   3       12.26       11.36      0.24 o 
   2   7   3       28.72       27.92      0.35 o 
   3   7   3      123.21      118.31      0.95 o 
   4   7   3       10.41        9.02      0.21 o 
   5   7   3        2.46        2.80      0.15 o 
   6   7   3        5.68        6.97      0.24 o 
   7   7   3       29.66       28.87      0.39 o 
   0   8   3        2.55        1.92      0.25 o 
   1   8   3        0.32        0.15      0.15 o 
   2   8   3       10.37       10.01      0.25 o 
   3   8   3        1.55        0.88      0.15 o 
   4   8   3        9.29        9.09      0.34 o 
   5   8   3        7.62        7.93      0.38 o 
   6   8   3       21.02       23.67      1.36 o 
   0   9   3        0.32        0.15      0.23 o 
   1   9   3        0.67        0.47      0.17 o 
   2   9   3       19.89       19.69      0.40 o 
   3   9   3        7.95        7.21      0.35 o 
   0  10   3        0.31        0.38      0.27 o 
   0   0   4     1312.98     1334.79     11.59 o 
   1   0   4      108.64      104.44      0.58 o 
   2   0   4      904.14      945.63      5.37 o 
   3   0   4        9.62        9.54      0.19 o 
   4   0   4       60.68       64.97      0.67 o 
   5   0   4        0.00        0.08      0.09 o 
   6   0   4      170.83      162.38      1.54 o 
   7   0   4        2.30        2.13      0.18 o 
   8   0   4       47.25       42.07      0.63 o 
   9   0   4        2.80        3.06      0.18 o 
   0   1   4        0.49        0.31      0.04 o 
   1   1   4      465.88      451.29      1.81 o 
   2   1   4       45.99       51.86      0.25 o 
   3   1   4      585.25      657.65      2.62 o 
   4   1   4       66.70       67.81      0.34 o 
   5   1   4       14.50       17.04      0.14 o 
   6   1   4       17.57       15.85      0.16 o 
   7   1   4      186.11      185.60      1.10 o 
   8   1   4       15.28       15.40      0.19 o 
   9   1   4        1.47        1.65      0.11 o 
   0   2   4       65.19       62.67      0.38 o 
   1   2   4       29.08       30.21      0.17 o 
   2   2   4      251.61      282.92      1.26 o 
   3   2   4       79.26       75.34      0.32 o 
   4   2   4       66.45       68.63      0.39 o 
   5   2   4        3.11        3.35      0.11 o 
   6   2   4       80.41       73.86      0.46 o 
   7   2   4       20.22       18.94      0.26 o 
   8   2   4       65.05       62.29      0.69 o 
   9   2   4        0.06       -0.02      0.11 o 
   0   3   4       32.81       35.35      0.24 o 
   1   3   4       10.86       10.84      0.10 o 
   2   3   4      502.21      546.32      2.23 o 
   3   3   4       25.18       27.04      0.16 o 
   4   3   4       15.35       15.90      0.14 o 
   5   3   4       21.22       24.43      0.22 o 
   6   3   4      196.77      180.29      1.01 o 
   7   3   4       27.57       24.83      0.25 o 
   8   3   4       62.78       64.14      0.52 o 
   9   3   4        6.02        7.05      0.33 o 
   0   4   4        0.24       -0.06      0.06 o 
   1   4   4        0.39        1.46      0.06 o 
   2   4   4      311.11      343.09      1.55 o 
   3   4   4       25.44       25.66      0.23 o 
   4   4   4        2.34        2.37      0.08 o 
   5   4   4       10.33        8.80      0.13 o 
   6   4   4        2.88        3.54      0.12 o 
   7   4   4      118.55      118.04      0.83 o 
   8   4   4       26.31       26.89      0.32 o 
   9   4   4        6.15        6.70      0.29 o 
   0   5   4        3.55        3.61      0.10 o 
   1   5   4        4.45        4.88      0.12 o 
   2   5   4       55.24       59.49      0.37 o 
   3   5   4      244.76      262.64      1.41 o 
   4   5   4        4.89        3.95      0.12 o 
   5   5   4        4.93        4.23      0.14 o 
   6   5   4       36.87       33.62      0.40 o 
   7   5   4       95.44      103.79      0.80 o 
   8   5   4       13.26       14.84      0.29 o 
   0   6   4       43.51       42.78      1.10 o 
   1   6   4       31.63       34.15      0.28 o 
   2   6   4      105.34      106.91      0.72 o 
   3   6   4      101.96       98.25      0.73 o 
   4   6   4       10.70       10.50      0.20 o 
   5   6   4        5.61        5.41      0.16 o 
   6   6   4       12.92       14.23      0.23 o 
   7   6   4       41.42       44.69      0.47 o 
   0   7   4        0.62        0.58      0.19 o 
   1   7   4       47.07       48.28      0.65 o 
   2   7   4       23.66       23.87      0.37 o 
   3   7   4       77.76       78.69      0.63 o 
   4   7   4        8.66        8.01      0.23 o 
   5   7   4        5.87        6.02      0.20 o 
   6   7   4       11.67       13.27      0.28 o 
   0   8   4       37.93       36.10      0.69 o 
   1   8   4        2.18        1.51      0.23 o 
   2   8   4        3.80        3.37      0.17 o 
   3   8   4       95.54       91.01      0.88 o 
   4   8   4       78.76       75.42      1.10 o 
   5   8   4        0.04       -0.23      0.23 o 
   0   9   4        6.12        5.20      0.36 o 
   1   9   4        8.81        9.39      0.31 o 
   2   9   4       11.23       10.94      0.32 o 
   3   9   4       13.01       11.87      0.39 o 
   4   9   4       22.66       20.31      0.89 o 
   1   0   5        0.77       -0.06      0.06 o 
   2   0   5      200.34      220.97      1.27 o 
   3   0   5        0.06        0.01      0.10 o 
   4   0   5        5.24        4.65      0.21 o 
   5   0   5        0.27        0.20      0.12 o 
   6   0   5        0.05       -0.12      0.12 o 
   7   0   5        6.51        5.94      0.21 o 
   8   0   5       26.40       26.50      0.42 o 
   9   0   5        2.41        2.48      0.19 o 
   0   1   5      147.86      160.55      1.00 o 
   1   1   5      468.80      505.99      2.12 o 
   2   1   5      140.70      151.72      0.72 o 
   3   1   5      797.33      861.95      3.25 o 
   4   1   5       12.88       14.82      0.14 o 
   5   1   5      112.59      104.85      0.62 o 
   6   1   5       63.28       56.10      0.35 o 
   7   1   5      171.67      161.91      0.86 o 
   8   1   5       33.26       34.08      0.31 o 
   9   1   5        7.25        6.98      0.18 o 
   0   2   5       62.98       59.41      0.40 o 
   1   2   5      286.90      302.93      1.29 o 
   2   2   5      391.67      432.59      1.82 o 
   3   2   5       65.56       65.65      0.33 o 
   4   2   5       69.31       71.81      0.40 o 
   5   2   5       43.93       38.90      0.30 o 
   6   2   5       12.34       14.28      0.19 o 
   7   2   5       10.55        9.82      0.18 o 
   8   2   5       12.30       13.10      0.29 o 
   9   2   5        2.71        2.62      0.13 o 
   0   3   5        4.77        4.65      0.10 o 
   1   3   5      100.26      111.70      0.52 o 
   2   3   5       21.46       21.15      0.14 o 
   3   3   5      112.26      118.15      0.54 o 
   4   3   5       52.11       61.80      0.32 o 
   5   3   5        0.38        0.40      0.08 o 
   6   3   5      251.68      233.52      1.60 o 
   7   3   5       19.44       20.31      0.25 o 
   8   3   5      136.79      144.93      1.11 o 
   9   3   5        4.23        4.50      0.19 o 
   0   4   5       17.48       17.80      0.33 o 
   1   4   5       75.95       74.74      0.42 o 
   2   4   5       98.97      102.63      0.56 o 
   3   4   5       30.20       31.27      0.22 o 
   4   4   5       52.32       50.57      0.32 o 
   5   4   5       23.67       23.04      0.20 o 
   6   4   5       31.55       36.38      0.35 o 
   7   4   5        8.51        7.83      0.21 o 
   8   4   5        5.08        5.02      0.20 o 
   0   5   5       41.06       37.29      0.36 o 
   1   5   5       19.37       22.17      0.23 o 
   2   5   5        6.99        6.93      0.13 o 
   3   5   5        2.09        2.62      0.09 o 
   4   5   5        6.63        6.56      0.15 o 
   5   5   5       31.17       28.95      0.34 o 
   6   5   5       86.89       84.14      0.54 o 
   7   5   5       13.84       12.53      0.24 o 
   8   5   5       29.75       30.38      0.35 o 
   0   6   5       42.62       42.07      1.68 o 
   1   6   5       84.45       85.26      1.12 o 
   2   6   5       31.41       32.69      0.34 o 
   3   6   5       79.88       75.80      0.60 o 
   4   6   5        7.92        7.38      0.18 o 
   5   6   5        5.01        4.58      0.19 o 
   6   6   5        9.13       10.80      0.24 o 
   7   6   5       34.18       34.88      0.41 o 
   0   7   5        0.06       -0.24      0.24 o 
   1   7   5       10.35        9.90      0.31 o 
   2   7   5        9.00        9.26      0.24 o 
   3   7   5        7.95        8.49      0.21 o 
   4   7   5       26.96       25.75      0.45 o 
   5   7   5        5.04        4.10      0.16 o 
   6   7   5        2.53        2.57      0.16 o 
   0   8   5        6.37        5.85      0.33 o 
   1   8   5       52.05       53.91      0.64 o 
   2   8   5        3.86        3.53      0.49 o 
   3   8   5       78.61       77.18      0.90 o 
   4   8   5       29.32       27.20      0.47 o 
   5   8   5        0.75        0.58      0.20 o 
   0   9   5        0.45        0.66      0.25 o 
   1   9   5        0.67        0.76      0.18 o 
   2   9   5        9.11        8.85      0.29 o 
   3   9   5        0.80        0.67      0.28 o 
   0   0   6     2463.61     2587.56     22.32 o 
   1   0   6        0.75        0.40      0.07 o 
   2   0   6       94.48      113.76      0.74 o 
   3   0   6        7.75        8.29      0.15 o 
   5   0   6        2.67        2.87      0.12 o 
   6   0   6       39.63       37.91      0.41 o 
   7   0   6       14.27       12.17      0.27 o 
   8   0   6        0.17        0.14      0.14 o 
   9   0   6        5.55        5.40      0.23 o 
   0   1   6      320.89      339.87      2.09 o 
   1   1   6      385.54      426.30      1.94 o 
   2   1   6       28.87       33.92      0.22 o 
   3   1   6       75.15       95.44      0.46 o 
   4   1   6        4.51        6.61      0.11 o 
   5   1   6      306.94      287.84      1.41 o 
   6   1   6       89.89       83.32      0.59 o 
   7   1   6        3.11        2.83      0.14 o 
   8   1   6       27.05       27.85      0.38 o 
   9   1   6        9.87       11.49      0.24 o 
   0   2   6      206.23      221.91      1.39 o 
   1   2   6      168.10      174.47      0.77 o 
   2   2   6        6.71        8.40      0.09 o 
   3   2   6       19.12       19.94      0.14 o 
   4   2   6       39.77       37.52      0.26 o 
   5   2   6       82.79       79.81      0.49 o 
   6   2   6       71.41       72.36      0.59 o 
   7   2   6       10.29       10.00      0.20 o 
   8   2   6        1.91        1.60      0.23 o 
   9   2   6       17.12       18.87      0.40 o 
   0   3   6       34.77       36.00      0.31 o 
   1   3   6      102.05      106.69      0.52 o 
   2   3   6       54.85       59.96      0.31 o 
   3   3   6       49.75       54.21      0.30 o 
   4   3   6      100.52      114.60      0.53 o 
   5   3   6        2.14        1.96      0.09 o 
   6   3   6      151.86      142.33      0.93 o 
   7   3   6       14.52       14.82      0.22 o 
   8   3   6       72.45       78.58      0.66 o 
   9   3   6        6.43        6.65      0.67 o 
   0   4   6        0.09       -0.05      0.09 o 
   1   4   6       27.60       26.11      0.24 o 
   2   4   6       41.59       45.05      0.29 o 
   3   4   6       24.16       27.49      0.20 o 
   4   4   6       66.62       59.24      0.35 o 
   5   4   6      126.87      121.81      0.78 o 
   6   4   6       25.79       29.08      0.31 o 
   7   4   6       25.95       26.28      0.29 o 
   8   4   6        0.12        0.12      0.12 o 
   0   5   6       40.12       39.78      0.50 o 
   1   5   6        5.22        5.66      0.15 o 
   2   5   6        4.59        4.81      0.12 o 
   3   5   6        8.60        6.48      0.14 o 
   4   5   6        7.85        5.26      0.14 o 
   5   5   6       80.43       77.29      0.57 o 
   6   5   6       57.71       54.18      0.47 o 
   7   5   6       39.03       42.08      0.38 o 
   8   5   6       31.01       33.30      0.40 o 
   0   6   6       23.64       22.54      0.32 o 
   1   6   6       86.84       91.16      0.85 o 
   2   6   6       12.39       11.70      0.20 o 
   3   6   6        9.53        8.42      0.18 o 
   4   6   6       25.01       23.34      0.31 o 
   5   6   6       27.07       25.55      0.30 o 
   6   6   6       12.82       13.90      0.23 o 
   7   6   6       18.91       20.22      0.33 o 
   0   7   6       42.36       41.20      1.04 o 
   1   7   6       33.58       33.70      0.53 o 
   2   7   6       13.82       13.93      0.27 o 
   3   7   6        7.37        6.49      0.23 o 
   4   7   6       24.84       24.52      0.35 o 
   5   7   6       20.45       19.87      0.30 o 
   6   7   6        2.13        1.83      0.15 o 
   0   8   6       31.79       33.00      0.68 o 
   1   8   6       65.85       65.75      0.84 o 
   2   8   6       71.81       69.36      0.74 o 
   3   8   6        7.93        7.22      0.33 o 
   4   8   6        7.36        7.82      0.35 o 
   5   8   6        1.12        1.10      0.40 o 
   0   9   6       25.83       24.18      0.62 o 
   1   9   6       12.50       10.93      0.42 o 
   2   9   6       50.70       52.04      0.64 o 
   1   0   7       13.86       14.77      0.18 o 
   2   0   7       47.44       39.74      0.36 o 
   3   0   7       40.34       39.57      0.31 o 
   4   0   7      634.84      613.80      4.06 o 
   5   0   7        2.83        2.63      0.13 o 
   6   0   7       12.70       11.00      0.34 o 
   7   0   7        0.35        0.25      0.13 o 
   8   0   7        1.85        1.35      0.17 o 
   9   0   7        0.12        0.14      0.19 o 
   0   1   7        0.00        0.05      0.06 o 
   1   1   7      353.16      400.01      1.83 o 
   2   1   7       14.29       13.74      0.14 o 
   3   1   7        1.49        0.64      0.05 o 
   4   1   7      115.67      121.22      0.67 o 
   5   1   7      396.51      382.67      2.31 o 
   6   1   7        5.84        5.80      0.18 o 
   7   1   7        7.33        6.04      0.17 o 
   8   1   7        7.24        7.89      0.20 o 
   9   1   7       57.49       67.35      0.91 o 
   0   2   7      328.67      364.86      2.25 o 
   1   2   7       91.19       93.68      0.44 o 
   2   2   7       76.47       72.97      0.38 o 
   3   2   7        9.91        8.22      0.11 o 
   4   2   7      179.33      167.89      0.77 o 
   5   2   7       98.48       90.51      0.60 o 
   6   2   7       12.61       11.40      0.18 o 
   7   2   7        0.67        0.50      0.09 o 
   8   2   7        0.39        0.32      0.11 o 
   9   2   7       17.98       21.72      0.53 o 
   0   3   7      523.03      514.70      3.48 o 
   1   3   7      146.93      151.97      0.71 o 
   2   3   7       43.94       43.73      0.26 o 
   3   3   7       12.45        9.85      0.11 o 
   4   3   7       32.53       29.09      0.21 o 
   5   3   7      183.06      168.66      1.00 o 
   6   3   7       37.97       34.64      0.36 o 
   7   3   7        1.44        1.54      0.14 o 
   8   3   7       11.12       11.54      0.25 o 
   0   4   7      171.13      157.97      1.07 o 
   1   4   7       22.26       23.10      0.19 o 
   2   4   7        1.23        1.06      0.07 o 
   3   4   7        2.18        3.16      0.10 o 
   4   4   7       71.54       62.83      0.37 o 
   5   4   7       38.43       33.54      0.29 o 
   6   4   7       26.46       25.72      0.30 o 
   7   4   7        0.13       -0.11      0.11 o 
   8   4   7        0.10        0.06      0.12 o 
   0   5   7      396.50      391.43      3.42 o 
   1   5   7      115.83      115.66      0.74 o 
   2   5   7       22.00       23.43      0.24 o 
   3   5   7       16.46       14.00      0.19 o 
   4   5   7        8.64        7.62      0.18 o 
   5   5   7       22.56       23.07      0.27 o 
   6   5   7       22.92       20.65      0.28 o 
   7   5   7        1.06        1.15      0.13 o 
   0   6   7       50.49       50.01      0.54 o 
   1   6   7       84.25       84.56      1.02 o 
   2   6   7       13.67       13.15      0.21 o 
   3   6   7        4.30        3.52      0.13 o 
   4   6   7       74.97       72.49      0.61 o 
   5   6   7       17.40       17.95      0.26 o 
   6   6   7        5.75        5.39      0.17 o 
   7   6   7        1.01        0.76      0.20 o 
   0   7   7       16.54       14.77      0.64 o 
   1   7   7       66.10       67.71      2.58 o 
   2   7   7        3.28        2.73      0.17 o 
   3   7   7       18.51       16.28      0.40 o 
   4   7   7       28.36       28.50      0.44 o 
   5   7   7       32.17       32.17      0.42 o 
   6   7   7        1.38        1.16      0.20 o 
   0   8   7       14.56       16.29      0.52 o 
   1   8   7       64.57       63.86      0.84 o 
   2   8   7        9.40        9.13      0.42 o 
   3   8   7        3.02        2.82      0.23 o 
   4   8   7        8.69        9.90      0.43 o 
   0   9   7        6.79        7.40      0.41 o 
   1   9   7       13.44       14.09      0.52 o 
   2   9   7        7.55        6.54      0.78 o 
   0   0   8      769.28      851.06      6.29 o 
   1   0   8       14.29       14.60      0.21 o 
   2   0   8        1.23        1.30      0.09 o 
   3   0   8        4.21        3.99      0.14 o 
   4   0   8      615.44      593.20      5.01 o 
   5   0   8        1.62        1.77      0.16 o 
   6   0   8       23.17       20.94      0.67 o 
   7   0   8       18.33       19.27      0.31 o 
   8   0   8       32.00       37.20      0.53 o 
   0   1   8      121.67      120.93      0.81 o 
   1   1   8       84.02       77.55      0.41 o 
   2   1   8       16.32       14.79      0.16 o 
   3   1   8       11.39       11.52      0.13 o 
   4   1   8       67.18       61.25      0.40 o 
   5   1   8      320.10      290.35      2.34 o 
   6   1   8       18.04       15.19      0.24 o 
   7   1   8        2.35        2.03      0.13 o 
   8   1   8        4.31        4.16      0.17 o 
   0   2   8       27.30       36.59      0.31 o 
   1   2   8      352.35      352.88      1.55 o 
   2   2   8        3.52        2.39      0.09 o 
   3   2   8       90.71       82.54      0.47 o 
   4   2   8      317.05      307.64      1.65 o 
   5   2   8       27.71       24.58      0.29 o 
   6   2   8       14.98       13.04      0.25 o 
   7   2   8       11.13       10.69      0.23 o 
   8   2   8       12.34       14.20      0.23 o 
   0   3   8      200.60      197.84      1.28 o 
   1   3   8       30.91       25.28      0.17 o 
   2   3   8        0.32        0.37      0.05 o 
   3   3   8       77.79       80.55      0.44 o 
   4   3   8       95.85       94.03      0.53 o 
   5   3   8       69.81       64.83      0.50 o 
   6   3   8        3.39        2.98      0.13 o 
   7   3   8        2.19        1.76      0.12 o 
   8   3   8        2.55        2.86      0.14 o 
   0   4   8        0.11        0.09      0.09 o 
   1   4   8      357.83      354.05      1.73 o 
   2   4   8       30.59       33.60      0.26 o 
   3   4   8      130.16      124.52      0.72 o 
   4   4   8       18.54       16.50      0.22 o 
   5   4   8       10.78       11.23      0.18 o 
   6   4   8       11.01        9.63      0.21 o 
   7   4   8       16.36       16.67      0.26 o 
   8   4   8        2.92        3.12      0.31 o 
   0   5   8       42.56       42.59      0.51 o 
   1   5   8       29.01       30.09      0.36 o 
   2   5   8        2.83        2.96      0.13 o 
   3   5   8       16.63       16.13      0.22 o 
   4   5   8        3.30        3.24      0.13 o 
   5   5   8       62.33       58.21      0.47 o 
   6   5   8        5.36        4.50      0.17 o 
   7   5   8        3.92        4.06      0.16 o 
   0   6   8      223.52      226.54      5.34 o 
   1   6   8       32.59       29.93      0.39 o 
   2   6   8        5.64        4.72      0.15 o 
   3   6   8        5.64        5.15      0.17 o 
   4   6   8       31.51       29.19      0.50 o 
   5   6   8        2.03        2.52      0.14 o 
   6   6   8       11.88       11.77      0.27 o 
   0   7   8      169.13      175.66      4.57 o 
   1   7   8       62.40       63.37      0.82 o 
   2   7   8       14.92       14.07      0.29 o 
   3   7   8        7.66        6.96      0.23 o 
   4   7   8        1.02        0.65      0.14 o 
   5   7   8        9.24        9.62      0.27 o 
   0   8   8       29.96       28.45      0.95 o 
   1   8   8       20.43       20.12      0.46 o 
   2   8   8        0.73        0.45      0.21 o 
   3   8   8        7.74        7.29      0.30 o 
   1   0   9        2.69        1.98      0.11 o 
   2   0   9      146.09      143.93      1.37 o 
   3   0   9       28.92       26.49      0.40 o 
   4   0   9      291.36      274.57      3.55 o 
   5   0   9        0.03       -0.11      0.11 o 
   6   0   9       26.54       19.22      0.69 o 
   7   0   9        0.01       -0.11      0.18 o 
   8   0   9       22.50       27.80      0.53 o 
   0   1   9      135.58      140.82      1.04 o 
   1   1   9      117.02      110.27      0.54 o 
   2   1   9       57.04       54.69      0.36 o 
   3   1   9       53.54       55.33      0.34 o 
   4   1   9       11.05        9.17      0.13 o 
   5   1   9        0.01       -0.04      0.10 o 
   6   1   9        5.11        4.75      0.18 o 
   7   1   9        8.32        7.74      0.23 o 
   8   1   9        1.71        2.07      0.16 o 
   0   2   9       33.80       30.48      0.28 o 
   1   2   9      348.96      339.12      1.50 o 
   2   2   9       81.82       80.17      0.46 o 
   3   2   9      204.69      189.68      1.08 o 
   4   2   9       84.87       83.90      0.46 o 
   5   2   9        8.81        6.62      0.17 o 
   6   2   9       29.64       25.84      0.33 o 
   7   2   9        9.19        8.82      0.21 o 
   8   2   9       18.32       21.84      0.32 o 
   0   3   9      337.04      328.53      2.06 o 
   1   3   9       34.28       29.71      0.31 o 
   2   3   9       40.07       40.22      0.27 o 
   3   3   9       48.34       50.64      0.33 o 
   4   3   9      156.02      140.67      0.99 o 
   5   3   9       15.08       12.30      0.21 o 
   6   3   9       23.25       21.61      0.26 o 
   7   3   9        1.06        1.50      0.14 o 
   8   3   9       10.77       11.59      0.32 o 
   0   4   9      302.20      297.54      2.28 o 
   1   4   9      258.89      260.23      1.23 o 
   2   4   9       69.77       70.31      0.44 o 
   3   4   9      161.14      155.41      0.93 o 
   4   4   9        2.69        1.84      0.12 o 
   5   4   9        3.77        2.72      0.12 o 
   6   4   9        2.88        2.42      0.13 o 
   7   4   9       15.15       15.72      0.28 o 
   0   5   9      370.47      364.43      6.59 o 
   1   5   9       19.17       18.56      0.25 o 
   2   5   9       95.42       96.96      0.64 o 
   3   5   9       44.75       46.26      0.49 o 
   4   5   9       70.40       65.62      0.52 o 
   5   5   9        4.18        3.06      0.14 o 
   6   5   9       11.73       11.09      0.23 o 
   7   5   9        7.12        8.53      0.52 o 
   0   6   9      160.01      163.96      2.04 o 
   1   6   9       40.30       39.76      0.62 o 
   2   6   9      101.11      102.45      0.74 o 
   3   6   9       10.94       10.74      0.22 o 
   4   6   9       24.30       25.15      0.30 o 
   5   6   9       13.46       13.71      0.24 o 
   6   6   9        5.97        6.80      0.30 o 
   0   7   9        4.53        4.31      0.31 o 
   1   7   9       12.41       12.59      0.34 o 
   2   7   9       18.49       18.55      0.33 o 
   3   7   9        4.84        3.75      0.19 o 
   4   7   9        2.85        3.20      0.17 o 
   5   7   9        6.16        6.95      0.46 o 
   0   8   9        0.37        0.24      0.37 o 
   1   8   9        1.12        1.04      0.20 o 
   2   8   9        0.26       -0.05      0.19 o 
   3   8   9        0.90        0.69      0.23 o 
   0   0  10       39.32       42.17      0.45 o 
   1   0  10        2.47        2.36      0.14 o 
   2   0  10     1207.61     1111.46     11.57 o 
   3   0  10        4.00        3.70      0.17 o 
   4   0  10       54.94       57.20      0.66 o 
   5   0  10        8.44        8.53      0.37 o 
   6   0  10       98.76       83.79      1.18 o 
   7   0  10        4.42        3.18      0.30 o 
   8   0  10       18.06       20.22      0.83 o 
   0   1  10        0.75        0.13      0.09 o 
   1   1  10      104.66       95.81      0.49 o 
   2   1  10        6.03        5.21      0.17 o 
   3   1  10       53.62       60.01      0.39 o 
   4   1  10       20.47       20.46      0.23 o 
   5   1  10       18.39       19.23      0.31 o 
   6   1  10        2.30        1.98      0.17 o 
   7   1  10       34.13       33.07      0.43 o 
   8   1  10        1.32        1.43      0.33 o 
   0   2  10        4.30        4.21      0.16 o 
   1   2  10      170.77      168.54      0.86 o 
   2   2  10      211.15      210.62      1.06 o 
   3   2  10      340.18      319.86      2.33 o 
   4   2  10        4.52        4.64      0.20 o 
   5   2  10       21.00       19.80      0.32 o 
   6   2  10       40.33       34.96      0.43 o 
   7   2  10       18.05       19.69      0.36 o 
   0   3  10        6.69        6.56      0.24 o 
   1   3  10       85.06       82.48      0.48 o 
   2   3  10       20.87       23.18      0.24 o 
   3   3  10       42.14       45.23      0.35 o 
   4   3  10        7.67        6.66      0.20 o 
   5   3  10       14.74       12.33      0.22 o 
   6   3  10        2.55        2.65      0.16 o 
   7   3  10       25.87       30.11      0.35 o 
   0   4  10        0.03       -0.06      0.15 o 
   1   4  10      128.11      125.86      0.76 o 
   2   4  10       67.67       69.07      0.61 o 
   3   4  10      110.19      101.75      0.77 o 
   4   4  10        5.12        3.70      0.15 o 
   5   4  10       17.50       16.00      0.21 o 
   6   4  10        0.53        0.78      0.14 o 
   7   4  10        7.71        7.14      0.29 o 
   0   5  10        0.40        0.40      0.15 o 
   1   5  10        5.24        5.31      0.17 o 
   2   5  10       28.71       30.92      0.33 o 
   3   5  10       28.12       28.89      0.36 o 
   4   5  10       16.69       15.34      0.28 o 
   5   5  10        2.67        2.95      0.16 o 
   6   5  10       36.31       40.91      0.42 o 
   0   6  10        1.97        1.93      0.67 o 
   1   6  10       11.49       10.71      0.26 o 
   2   6  10       98.11      100.07      1.21 o 
   3   6  10       41.43       42.37      0.41 o 
   4   6  10        9.77        8.96      0.22 o 
   5   6  10        7.56        8.76      0.22 o 
   0   7  10        0.81        0.49      0.25 o 
   1   7  10       26.88       26.78      0.57 o 
   2   7  10       14.64       14.67      0.36 o 
   3   7  10       11.43       10.25      0.28 o 
   4   7  10        3.91        3.37      0.20 o 
   0   8  10        0.08        0.03      0.37 o 
   1   8  10       18.96       18.80      1.35 o 
   1   0  11        5.50        6.51      0.40 o 
   2   0  11      138.00      160.72      1.93 o 
   3   0  11       34.14       35.32      0.53 o 
   4   0  11       15.19       15.10      0.45 o 
   5   0  11        0.22       -0.02      0.20 o 
   6   0  11       24.69       22.71      0.57 o 
   7   0  11        3.72        3.48      0.32 o 
   0   1  11        2.26        2.00      0.12 o 
   1   1  11      110.98      101.13      0.60 o 
   2   1  11       17.89       17.82      0.26 o 
   3   1  11      268.66      255.94      1.54 o 
   4   1  11       10.66       10.76      0.26 o 
   5   1  11       20.76       19.80      0.34 o 
   6   1  11        3.78        3.59      0.19 o 
   7   1  11        1.86        0.94      0.18 o 
   0   2  11        4.99        4.90      0.18 o 
   1   2  11       45.81       45.57      0.38 o 
   2   2  11      344.32      331.05      1.81 o 
   3   2  11      116.59      113.46      0.91 o 
   4   2  11        2.23        1.91      0.16 o 
   5   2  11        0.14        0.03      0.14 o 
   6   2  11        8.66        9.37      0.28 o 
   7   2  11       15.69       15.77      0.34 o 
   0   3  11        5.12        5.27      0.33 o 
   1   3  11       59.54       58.85      0.42 o 
   2   3  11       59.89       58.39      0.42 o 
   3   3  11       40.17       40.94      0.39 o 
   4   3  11        3.54        3.91      0.18 o 
   5   3  11        3.79        3.12      0.18 o 
   6   3  11        9.27       10.87      0.29 o 
   7   3  11       11.87       12.92      0.38 o 
   0   4  11        0.06       -0.07      0.14 o 
   1   4  11       39.77       39.02      0.32 o 
   2   4  11       34.76       37.21      0.38 o 
   3   4  11      237.07      234.20      1.70 o 
   4   4  11       32.45       32.28      0.38 o 
   5   4  11        3.32        3.04      0.14 o 
   6   4  11       32.07       37.88      0.41 o 
   0   5  11       15.45       15.29      0.45 o 
   1   5  11       23.23       23.68      0.44 o 
   2   5  11       29.64       30.18      0.39 o 
   3   5  11        0.93        0.91      0.14 o 
   4   5  11        2.66        2.92      0.15 o 
   5   5  11        5.55        5.52      0.18 o 
   0   6  11        0.08        0.01      0.23 o 
   1   6  11       11.35       12.19      0.35 o 
   2   6  11      112.11      112.02      1.28 o 
   3   6  11        2.41        1.91      0.19 o 
   4   6  11        6.39        6.59      0.22 o 
   0   7  11        0.68        0.76      0.37 o 
   1   7  11       46.47       49.49      0.74 o 
   2   7  11       51.07       54.29      0.80 o 
   3   7  11        2.10        1.63      0.31 o 
   0   0  12       17.13       16.76      0.45 o 
   1   0  12       13.00       11.96      0.29 o 
   2   0  12      595.47      543.20      5.57 o 
   3   0  12       28.11       28.88      0.81 o 
   4   0  12        8.63        8.74      0.41 o 
   5   0  12        5.00        5.47      0.76 o 
   6   0  12        2.11        2.26      0.30 o 
   7   0  12        7.39        7.43      0.67 o 
   0   1  12        0.72        0.36      0.14 o 
   1   1  12       25.34       19.98      0.25 o 
   2   1  12        3.49        2.58      0.14 o 
   3   1  12       95.60       98.13      0.94 o 
   4   1  12       34.94       35.78      0.50 o 
   5   1  12        5.28        5.90      0.36 o 
   6   1  12        8.27        9.14      0.30 o 
   7   1  12        7.24        5.92      0.40 o 
   0   2  12        0.63        0.80      0.14 o 
   1   2  12       34.84       32.61      0.32 o 
   2   2  12      117.05      107.66      0.68 o 
   3   2  12       89.11       86.49      0.73 o 
   4   2  12       37.81       37.40      0.44 o 
   5   2  12        1.00        1.00      0.16 o 
   6   2  12       12.18       13.30      0.32 o 
   0   3  12       16.66       16.80      0.51 o 
   1   3  12        5.30        5.29      0.18 o 
   2   3  12       15.91       14.90      0.25 o 
   3   3  12       31.67       26.75      0.37 o 
   4   3  12       53.10       52.57      0.55 o 
   5   3  12        3.68        3.31      0.20 o 
   6   3  12        0.97        1.04      0.18 o 
   0   4  12        0.92        0.86      0.17 o 
   1   4  12       17.51       16.14      0.27 o 
   2   4  12        1.67        1.44      0.22 o 
   3   4  12       66.97       73.35      0.68 o 
   4   4  12       40.37       42.78      0.56 o 
   5   4  12        2.46        1.93      0.14 o 
   0   5  12        0.00       -0.21      0.21 o 
   1   5  12        5.68        6.09      0.57 o 
   2   5  12       51.47       54.52      0.89 o 
   3   5  12        9.88        8.74      0.30 o 
   4   5  12        6.86        6.63      0.23 o 
   5   5  12        0.12       -0.15      0.15 o 
   0   6  12        1.40        1.16      0.40 o 
   1   6  12       25.77       27.23      0.92 o 
   2   6  12       22.35       24.26      0.64 o 
   3   6  12       13.71       15.61      0.46 o 
   1   7  12       12.83       13.63      0.90 o 
   1   0  13       13.36       12.31      0.32 o 
   2   0  13       30.51       24.80      0.73 o 
   3   0  13        4.09        4.09      0.57 o 
   4   0  13        1.76        1.64      0.27 o 
   5   0  13        0.48        0.23      0.63 o 
   6   0  13       21.67       25.18      0.64 o 
   0   1  13       12.47       11.85      0.31 o 
   1   1  13       16.88       13.15      0.22 o 
   2   1  13        3.24        2.71      0.17 o 
   3   1  13       53.26       51.40      0.63 o 
   4   1  13       44.86       48.17      0.60 o 
   5   1  13       63.77       69.20      0.77 o 
   6   1  13        2.11        2.27      0.23 o 
   0   2  13        1.57        1.39      0.19 o 
   1   2  13       26.14       24.77      0.29 o 
   2   2  13        7.48        5.26      0.21 o 
   3   2  13       78.48       80.25      0.80 o 
   4   2  13       16.19       17.03      0.33 o 
   5   2  13        4.30        4.23      0.21 o 
   6   2  13       15.18       17.16      0.39 o 
   0   3  13       19.60       16.81      0.33 o 
   1   3  13       32.75       33.33      0.37 o 
   2   3  13        1.65        1.92      0.22 o 
   3   3  13        9.38        8.71      0.31 o 
   4   3  13       95.17      100.02      0.87 o 
   5   3  13       17.77       17.98      0.35 o 
   0   4  13       65.05       66.67      0.86 o 
   1   4  13        1.84        2.48      0.19 o 
   2   4  13        0.11       -0.12      0.17 o 
   3   4  13       34.55       35.54      0.51 o 
   4   4  13       24.71       22.44      0.43 o 
   5   4  13        5.69        5.29      0.23 o 
   0   5  13       20.23       23.34      0.83 o 
   1   5  13        5.39        7.24      0.35 o 
   2   5  13       13.63       14.14      0.48 o 
   3   5  13       14.14       17.15      0.42 o 
   4   5  13       53.69       57.22      0.89 o 
   1   6  13       28.27       29.89      0.71 o 
   2   6  13        2.05        2.38      0.35 o 
   0   0  14        0.43        0.17      0.23 o 
   1   0  14        0.11       -0.03      0.19 o 
   2   0  14       20.62       22.94      0.46 o 
   3   0  14        6.34        6.95      0.42 o 
   4   0  14       68.81       72.37      1.38 o 
   5   0  14       10.31       11.79      0.50 o 
   0   1  14        4.74        2.97      0.19 o 
   1   1  14       48.12       43.37      0.43 o 
   2   1  14        0.46        0.30      0.15 o 
   3   1  14        0.81        0.37      0.16 o 
   4   1  14        0.78        0.50      0.20 o 
   5   1  14       27.94       31.64      0.51 o 
   0   2  14       51.98       53.27      0.62 o 
   1   2  14        8.02        7.17      0.23 o 
   2   2  14        4.49        3.68      0.19 o 
   3   2  14       22.54       23.01      0.43 o 
   4   2  14        7.17        8.97      0.36 o 
   5   2  14        2.09        2.92      0.30 o 
   0   3  14        8.94        8.86      0.43 o 
   1   3  14       29.33       31.43      0.47 o 
   2   3  14        1.76        1.73      0.19 o 
   3   3  14        6.50        7.79      0.51 o 
   4   3  14      105.08      120.08      1.16 o 
   0   4  14        3.07        2.91      0.33 o 
   1   4  14        0.64        0.34      0.22 o 
   2   4  14       13.88       14.48      0.36 o 
   3   4  14       29.88       31.03      0.56 o 
   4   4  14        7.81        4.97      0.26 o 
   0   5  14        9.72       12.33      0.80 o 
   1   5  14       26.47       27.61      1.54 o 
   2   5  14        0.31       -0.04      0.26 o 
   1   0  15        0.59        0.93      0.21 o 
   2   0  15        6.33        6.66      0.37 o 
   3   0  15        0.10       -0.30      0.39 o 
   4   0  15        1.10        0.76      0.29 o 
   0   1  15       10.76       11.48      0.45 o 
   1   1  15        9.14        8.89      0.27 o 
   2   1  15        0.11       -0.15      0.15 o 
   3   1  15       15.34       14.57      0.33 o 
   4   1  15       32.63       37.87      0.57 o 
   0   2  15       28.84       32.79      0.67 o 
   1   2  15       10.04       10.81      0.38 o 
   2   2  15        5.16        4.72      0.21 o 
   3   2  15       10.42       11.68      0.38 o 
   4   2  15        8.56        9.82      0.36 o 
   0   3  15        3.19        5.30      0.72 o 
   1   3  15        2.43        2.01      0.26 o 
   2   3  15        0.20        0.22      0.19 o 
   3   3  15       13.68       15.02      0.43 o 
   0   4  15      163.88      168.08      2.97 o 
   1   4  15        9.47       10.30      0.48 o 
   2   4  15        0.65        0.17      0.23 o 
   0   0  16       23.18       24.99      0.86 o 
   1   0  16        0.91        0.57      0.28 o 
   2   0  16       18.64       20.85      0.46 o 
   3   0  16        0.00       -0.27      0.31 o 
   0   1  16        0.27        0.63      0.28 o 
   1   1  16       38.55       43.56      0.65 o 
   2   1  16        5.52        6.54      0.22 o 
   3   1  16       23.84       29.34      0.75 o 
   0   2  16       10.74       11.38      0.50 o 
   1   2  16       11.97       12.84      0.48 o 
   2   2  16        7.36        6.75      0.31 o 
   0   3  16        2.42        3.46      0.55 o 
   1   3  16       23.20       24.54      0.67 o 
                                                 
